# Supplementary material for: Prediction Models of Early Childhood Caries Based on Machine Learning Algorithms
Source: Int J Environ Res Public Health. 2021 Aug 15;18(16):8613. doi: 10.3390/ijerph18168613 (PMC8393254; doi:10.3390/ijerph18168613)
Supplement: Supplementary file 1 [file ijerph-18-08613-s001.zip]

Archive with 1 entries (1 files):
- ijerph-1324461-supplementary.pdf
